# Supplementary material for: Genomic Insight into the Spread of Meropenem-Resistant Streptococcus pneumoniae Spain23F-ST81, Taiwan
Source: Emerg Infect Dis. 2020 Apr;26(4):711–20. doi: 10.3201/eid2604.190717 (PMC7101100; doi:10.3201/eid2604.190717)
Supplement: Appendix 2 — Amino acid substitutions in penicillin-binding proteins of meropenem-resistant Streptococcus pneumoniae Spain23F-ST81 in Taiwan. [file 19-0717-Techapp-s2.xlsx]

## Sheet: 1a
Article DOI: https://doi.org/10.3201/eid2604.190717
Appendix 2 Table. Amino acid substitutions in penicillin-binding proteins of meropenum-resistant Streptococcus pneumoniae Spain23F-ST81 in Taiwan.
serotype	ST	MIC		pbp 1a type	pbp 1a
		MEM	PEN		326	333	351	358	371	382	388	392	393	395	397	405	408	413	414	420	421	432	443	447	459	462	473	475	487	495	497	503	505	512	517	518	533	540	546	550	553	566	568	570	571	574	575	576	577
R6		0.015	0.015	2	E	I	A	I	T	L	E	T	I	H	E	N	V	R	G	T	L	P	N	T	I	S	D	K	Y	T	Y	H	V	E	N	V	D	S	N	A	P	E	I	N	H	T	S	Q	F
14	new2	0.5	0.125	24	D	V	S	T	.	I	D	.	M	N	I	S	.	.	A	.	.	.	D	N	M	.	N	Q	F	I	H	N	I	.	D	A	E	.	.	.	.	.	.	.	.	.	.	.	.
6B	8526	0.5	1	34	D	V	S	T	A	I	D	.	M	N	I	S	.	.	A	.	.	T	D	.	M	A	N	Q	.	I	H	N	.	K	D	.	E	A	G	P	A	D	.	K	.	N	T	G	Y
6B	720	0.5	1	13-like	D	V	A	T	S	.	D	S	.	,	V	D	L	S	V	.	I	T	D	.	M	A	N	.	.	I	H	N	I	.	D	A	E	T	G	P	.	.	.	K	Y	N	T	G	Y
6A	81	0.5	2	15	D	V	S	T	A	I	D	.	M	N	I	S	.	.	A	.	.	T	D	.	M	A	N	Q	.	.	.	.	.	K	.	.	.	T	G	P	.	.	V	.	.	N	T	G	Y
6A	76	0.5	1	25-like	D	V	S	T	A	I	D	.	M	N	I	S	.	.	A	.	.	T	D	.	M	A	N	Q	.	I	H	N	.	.	D	.	E	A	G	P	A	D	.	K	.	N	T	G	Y
23F	242	0.5	1	13	D	V	S	T	A	I	D	.	M	N	I	S	.	.	A	.	.	T	D	.	M	A	N	Q	.	.	.	.	.	K	.	.	.	T	G	P	.	.	V	.	.	N	T	G	Y
23F	166	0.5	2	15	D	V	S	T	A	I	D	.	M	N	I	S	.	.	A	.	.	T	D	.	M	A	N	Q	.	.	Y	.	.	K	.	.	.	T	G	P	.	.	V	.	.	N	T	G	Y
23F	1437	0.5	2	7	D	V	S	T	.	I	D	.	M	N	I	S	.	.	A	.	.	T	D	.	.	A	N	H	.	I	H	N	I	.	D	A	E	A	G	P	.	D	.	K	.	N	T	G	Y
23A	242	0.5	2	13	D	V	S	T	S	.	D	S	.	.	V	D	L	H	V	.	I	T	D	.	M	A	N	K	.	I	H	N	I	.	D	A	E	T	G	P	.	.	.	K	Y	N	T	G	Y
23A	166	0.5	2	15	D	V	S	T	A	I	D	.	M	N	I	S	.	.	A	.	.	T	D	.	M	A	N	Q	.	.	.	.	.	K	.	.	.	T	G	P	.	.	V	.	.	N	T	G	Y
19F	320	0.5	2	13	D	V	S	T	S	.	D	S	.	.	V	D	L	H	V	.	I	T	D	.	M	A	N	.	.	I	H	N	I	.	D	A	E	T	G	P	.	.	.	K	Y	N	T	G	Y
19F	1464	1	4	13	D	V	S	T	S	.	D	S	.	.	V	D	L	H	V	.	I	T	D	.	M	A	N	.	.	I	H	N	I	.	D	A	E	T	G	P	.	.	.	K	Y	N	T	G	Y
19A	876	0.5	2	60	D	V	S	T	S	.	D	S	.	.	V	D	L	H	V	.	I	T	D	.	M	A	N	.	.	I	H	N	I	.	D	A	E	T	G	P	.	.	.	K	Y	N	T	G	Y
19A	7122	1	2	13	D	V	S	T	S	.	D	S	.	.	V	D	L	H	V	.	I	T	D	.	M	A	N	.	.	I	H	N	I	.	D	A	E	T	G	P	.	.	.	K	Y	N	T	G	Y
19A	320	1	4	13	D	V	S	T	S	.	D	S	.	.	V	D	L	H	V	.	I	T	D	.	M	A	N	.	.	I	H	N	I	.	D	A	E	T	G	P	.	.	.	K	Y	N	T	G	Y
15C	83	1	2	15	D	V	S	T	A	I	D	.	M	N	I	S	.	.	A	.	.	T	D	.	M	A	N	Q	.	.	.	.	.	K	.	.	.	T	G	P	.	.	V	.	.	N	T	G	Y
15B	83	1	2	15	D	V	S	T	A	I	D	.	M	N	I	S	.	.	A	.	.	T	D	.	M	A	N	Q	.	.	.	.	.	K	.	.	.	T	G	P	.	.	V	.	.	N	T	G	Y
15B	83	0.5	1	13	D	V	S	T	S	.	D	S	.	.	V	D	L	H	V	.	I	T	D	.	M	A	N	.	.	I	H	N	I	.	D	A	E	T	G	P	.	.	.	K	Y	N	T	G	Y
15A	63	0.5	1	15	D	V	S	T	A	I	D	.	M	N	I	S	.	.	A	.	.	T	D	.	M	A	N	Q	.	.	.	.	.	K	.	.	.	T	G	P	.	.	V	.	.	N	T	G	Y
15A	63	0.5	1	13	D	V	S	T	S	.	D	S	.	.	V	D	L	H	V	.	I	T	D	.	M	A	N	.	.	I	H	N	I	.	D	A	E	T	G	P	.	.	.	K	Y	N	T	G	Y
14	new4	0.5	2	15	D	V	S	T	A	I	D	.	M	N	I	S	.	.	A	.	.	T	D	.	M	A	N	Q	.	.	.	.	.	K	.	.	.	T	G	P	.	.	V	.	.	N	T	G	Y
14	new3	0.5	2	60	D	V	S	T	S	.	D	S	.	.	V	D	L	H	V	.	I	T	D	.	M	A	N	.	.	I	H	N	I	.	D	A	E	T	G	P	.	.	.	K	Y	N	T	G	Y
14	new1	0.5	2	60	D	V	S	T	S	.	D	S	.	.	V	D	L	H	V	.	I	T	D	.	M	A	N	.	.	I	H	N	I	.	D	A	E	T	G	P	.	.	.	K	Y	N	T	G	Y
14	876	0.5	1	60	D	V	S	T	S	.	D	S	.	.	V	D	L	H	V	.	I	T	D	.	M	A	N	.	.	I	H	N	I	.	D	A	E	T	G	P	.	.	.	K	Y	N	T	G	Y
14	876	0.5	2	15	D	V	S	T	A	I	D	.	M	N	I	S	.	.	A	.	.	T	D	.	M	A	N	Q	.	.	.	.	.	K	.	.	.	T	G	P	.	.	V	.	.	N	T	G	Y
14	83	0.5	1	60	D	V	S	T	S	.	D	S	.	.	V	D	L	H	V	.	I	T	D	.	M	A	N	.	.	I	H	N	I	.	D	A	E	T	G	P	.	.	.	K	Y	N	T	G	Y
14	63	0.5	2	13	D	V	S	T	S	.	D	S	.	.	V	D	L	H	V	.	I	T	D	.	M	A	N	.	.	I	H	N	I	.	D	A	E	T	G	P	.	.	.	K	Y	N	T	G	Y
14	2652	0.5	1	15	D	V	S	T	A	I	D	.	M	N	I	S	.	.	A	.	.	T	D	.	M	A	N	Q	.	.	.	.	.	K	.	.	.	T	G	P	.	.	V	.	.	N	T	G	Y
12	9395	0.5	1	4	D	V	S	T	S	.	D	.	M	N	I	S	.	.	A	S	.	.	D	.	.	.	S	Q	.	I	H	N	.	.	D	A	E	T	G	P	.	D	.	K	Y	N	T	G	Y
12	12446	0.5	0.5	4	D	V	S	T	S	.	D	.	M	N	I	S	.	.	A	S	.	.	D	.	.	.	S	Q	.	I	H	N	.	.	D	A	E	T	G	P	.	D	.	K	Y	N	T	G	Y
[truncated: 32 more columns]

## Sheet: 2b
serotype	ST	MIC		pbp 2b type	pbp 2b
		MEM	PEN		320	327	338	345	362	366	369	371	374	377	388	417	427	431	432	433	434	435	436	437	443	451	460	478	481	485	494	502	508	521	543	566	570	571	572	573	574	576	583	587	588	597	602	611	614
R6		0.015	0.015	0	A	A	E	S	S	I	D	K	E	P	V	S	N	T	Q	A	Y	G	S	F	Q	T	L	S	E	S	T	D	V	A	N	D	Q	L	Q	P	T	M	D	S	I	A	G	N	L
14	new2	0.5	0.125	53	.	.	.	.	.	.	.	.	.	.	.	.	.	.	A	F	S	V	P	M	.	A	.	.	G	.	S	.	I	.	D	.	.	.	.	.	.	.	.	.	.	.	.	.	.
6B	720	0.5	1	31-like	S	S	T	S	A	I	N	E	D	P	.	P	Y	K	L	.	.	.	.	.	E	A	I	T	G	A	A	.	.	.	.	.	.	.	.	.	.	.	.	.	.	.	.	.	.
6B	8526	0.5	1	11	.	.	G	.	.	L	.	.	.	.	.	P	Y	K	L	.	.	.	.	.	E	A	I	T	G	A	A	.	.	.	D	E	A	I	D	T	K	I	E	A	.	S	P	D	T
6A	81	0.5	2	12	.	.	G	.	.	.	.	.	.	.	.	P	Y	K	L	.	.	.	.	.	E	A	I	T	G	A	A	.	.	S	.	.	.	.	.	.	.	.	.	.	.	.	.	.	.
6A	76	0.5	1	46	.	.	.	.	.	.	.	.	D	.	.	P	Y	K	L	.	.	.	.	.	E	A	I	T	G	A	A	.	.	.	D	.	.	.	.	.	.	.	.	.	V	.	.	.	.
23F	242	0.5	1	31	S	S	T	.	A	.	N	E	D	.	.	P	Y	K	L	.	.	.	.	.	E	A	I	T	G	A	A	.	.	.	.	.	.	.	.	.	.	.	.	.	.	.	.	.	.
23F	166	0.5	2	11	.	.	G	.	.	L	.	.	D	.	.	P	Y	K	L	.	.	.	.	.	E	A	I	T	G	A	A	.	.	.	D	E	A	I	D	T	K	I	E	A	.	S	P	D	T
23A	242	0.5	2	31	S	S	T	.	A	.	N	E	D	.	.	P	Y	K	L	.	.	.	.	.	E	A	I	T	G	A	A	.	.	.	.	.	.	.	.	.	.	.	.	.	.	.	.	.	.
23A	166	0.5	2	11	.	.	G	.	.	L	.	.	D	.	.	P	Y	K	L	.	.	.	.	.	E	A	I	T	G	A	A	.	.	.	D	E	A	I	D	T	K	I	E	A	.	S	P	D	T
19F	320	0.5	2	49-like	.	.	G	.	.	L	.	.	.	.	I	P	Y	K	L	.	.	.	.	.	E	A	I	T	G	A	A	Y	.	.	D	.	.	.	.	.	.	.	.	.	.	S	P	D	T
19F	1464	1	4	49-like	.	.	G	.	.	L	.	.	.	.	I	P	Y	K	L	.	.	.	.	.	E	A	I	T	G	A	A	Y	.	.	D	.	.	.	.	.	.	.	.	.	.	S	P	D	T
19A	876	0.5	2	16	.	.	G	.	.	.	.	N	.	Q	.	P	Y	K	L	.	.	.	.	.	E	A	I	T	G	A	A	.	.	.	D	.	.	.	.	.	.	.	.	.	.	.	.	.	.
19A	7122	1	2	11	.	.	G	.	.	L	.	N	.	.	.	P	Y	K	L	.	.	.	.	.	E	A	I	T	G	A	A	.	.	.	D	E	A	I	D	T	K	I	E	A	.	S	P	D	T
19A	320	1	4	11	.	.	G	.	.	L	.	N	.	.	.	P	Y	K	L	.	.	.	.	.	E	A	I	T	G	A	A	.	.	.	D	E	A	I	D	T	K	I	E	A	.	S	P	D	T
15B	83	0.5	1	new 1	.	.	G	.	.	L	.	.	.	.	.	P	Y	K	L	.	.	.	.	.	E	A	I	.	.	.	.	.	.	.	.	.	.	.	.	.	.	.	.	.	.	.	.	.	A
15A	63	0.5	1	new1	.	.	G	.	.	L	.	.	.	.	.	P	Y	K	L	.	.	.	.	.	E	A	I	.	.	.	.	.	.	.	.	.	.	.	.	.	.	.	.	.	.	.	.	.	A
15A	63	1	4	new1-like	.	.	G	.	.	L	.	.	.	.	.	P	Y	K	L	.	.	.	.	.	E	A	I	.	.	.	.	.	.	.	.	.	.	.	.	.	.	.	.	.	.	.	.	.	A
14	new4	0.5	2	31	.	.	G	.	.	.	.	.	.	.	.	P	Y	K	L	.	.	.	.	.	E	A	I	T	G	A	A	.	.	.	.	.	.	.	.	.	.	.	.	.	.	.	.	.	.
14	new3	0.5	2	16	.	.	G	.	.	.	.	N	.	Q	.	P	Y	K	L	.	.	.	.	.	E	A	I	T	G	A	A	.	.	.	D	.	.	.	.	.	.	.	.	.	.	.	.	.	.
14	876	0.5	1	16	.	.	G	.	.	.	.	N	.	Q	.	P	Y	K	L	.	.	.	.	.	E	A	I	T	G	A	A	.	.	.	D	.	.	.	.	.	.	.	.	.	.	.	.	.	.
14	876	0.5	2	12	.	.	G	.	.	.	.	.	.	.	.	P	Y	K	L	.	.	.	.	.	E	A	I	T	G	A	A	.	.	S	.	.	.	.	.	.	.	.	.	.	.	.	.	.	.
14	83	0.5	2	12	.	.	G	.	.	.	.	.	.	.	.	P	Y	K	L	.	.	.	.	.	E	A	I	T	G	A	A	.	.	S	.	.	.	.	.	.	.	.	.	.	.	.	.	.	.
14	83	0.5	1	16	.	.	G	.	.	.	.	N	.	Q	.	P	Y	K	L	.	.	.	.	.	E	A	I	T	G	A	A	.	.	.	D	.	.	.	.	.	.	.	.	.	.	.	.	.	.
14	63	0.5	2	new 1	.	.	G	.	.	L	.	.	.	.	.	P	Y	K	L	.	.	.	.	.	E	A	I	.	.	.	.	.	.	.	.	.	.	.	.	.	.	.	.	.	.	.	.	.	A
14	2652	0.5	1	31	.	.	G	C	.	.	.	.	.	.	.	P	Y	K	L	.	.	.	.	.	E	A	I	T	G	A	A	.	.	.	.	.	.	.	.	.	.	.	.	.	.	.	.	.	.
12	9395	0.5	1	7	.	.	G	.	.	L	.	.	.	.	.	P	Y	K	L	.	.	.	.	.	E	A	I	T	G	A	A	.	.	.	D	.	.	.	.	.	.	.	.	.	.	.	.	.	.
12	12446	0.5	0.5	7	.	.	G	F	.	L	.	.	.	.	.	P	Y	K	L	.	.	.	.	.	E	A	I	T	G	A	A	D	.	.	D	.	.	.	.	.	.	.	.	.	.	.	.	.	.
[truncated: 13 more columns]

## Sheet: 2x
serotype	ST	MIC		pbp 2x type	pbp 2x
		MEM	PEN		174	176	219	225	230	241	250	252	254	256	265	268	278	281	311	318	320	338	339	343	346	347	355	358	364	366	369	371	378	382	384	389	400	401	410	417	444	462	486	488	490	491	501	505	506
R6		0.015	0.015	2	E	K	M	S	T	L	Q	S	R	M	I	P	D	Q	D	I	E	T	M	M	M	A	G	V	L	I	A	I	E	G	R	S	M	T	T	N	N	I	P	D	T	A	N	K	D
14	new2	0.5	0.125	77	.	.	.	R	.	.	.	F	Q	V	.	T	N	.	.	L	K	A	.	T	T	.	.	.	.	V	V	.	.	.	G	.	.	.	.	.	.	.	.	.	.	.	.	.	.
6B	720	0.5	1	73-like	.	.	.	.	.	.	.	.	.	.	.	.	.	L	N	.	.	A	.	T	S	S	S	Y	F	.	.	.	D	T	G	L	.	S	A	K	S	L	T	N	S	V	.	.	E
6B	8526	0.5	1	8-like	S	E	.	.	K	.	.	.	Q	V	L	.	.	L	N	.	.	A	.	T	T	S	S	Y	F	.	.	T	.	T	G	L	.	S	S	K	S	L	T	N	S	V	K	E	E
6A	81	0.5	2	18	.	.	.	.	.	V	L	.	Q	V	L	.	.	L	N	.	.	A	.	T	T	S	S	Y	F	.	.	T	D	T	G	L	.	S	S	K	S	L	T	N	S	V	.	.	E
6A	76	0.5	1	36	.	.	L	T	.	V	L	.	Q	V	L	.	.	L	N	.	.	A	.	T	T	S	S	Y	F	.	.	T	.	T	G	L	.	S	S	K	S	L	T	N	S	V	.	.	E
23F	81	0.5	2	18	.	.	.	.	.	V	L	.	Q	V	L	.	.	L	N	.	.	A	.	T	T	S	S	Y	F	.	.	T	D	T	G	L	.	S	S	K	S	L	T	N	S	V	.	.	E
23F	242	5	1	20	.	.	.	.	.	.	.	.	Q	V	L	.	.	L	N	.	.	A	.	T	T	S	S	Y	F	.	.	T	.	T	G	L	.	S	S	K	S	L	T	N	S	V	.	.	E
23F	242	0.5	1	73	.	.	.	.	.	.	.	.	.	.	.	.	.	L	N	.	.	A	.	T	T	S	S	Y	F	.	.	T	D	T	G	L	.	S	S	K	S	L	T	N	S	V	.	.	E
23F	166	0.5	2	36-like	.	.	.	.	.	V	L	.	Q	V	L	.	.	L	N	.	.	A	.	T	T	S	S	Y	F	M	V	T	G	T	G	L	.	S	S	K	S	L	T	N	S	V	.	.	E
23F	1437	0.5	2	new2	.	.	.	.	K	.	.	.	Q	V	.	T	.	L	N	.	.	A	.	T	T	S	S	Y	F	.	.	T	D	T	G	L	.	S	S	S	S	L	T	N	S	V	.	.	E
23A	242	0.5	2	73	.	.	.	.	.	.	.	.	.	.	.	.	.	L	N	.	.	A	.	T	T	S	S	Y	F	.	.	T	D	T	G	L	.	S	S	K	S	L	T	N	S	V	.	.	E
23A	166	0.5	2	36-like	.	.	.	.	.	V	L	.	Q	V	L	.	.	L	N	.	.	A	.	T	T	S	S	Y	F	M	V	T	G	T	G	L	.	S	S	K	S	L	T	N	S	V	.	.	E
19F	320	0.5	2	16	.	.	.	.	.	V	L	.	Q	V	L	.	.	L	N	.	.	A	.	T	T	S	S	Y	F	.	.	T	.	T	G	L	.	S	S	K	S	L	T	N	S	V	K	E	.
19F	320	0.5	2	33	.	.	.	.	K	.	.	.	Q	V	L	.	.	L	N	.	.	A	F	.	.	S	S	Y	F	.	.	T	A	T	G	L	T	S	S	K	S	L	T	N	S	V	.	.	E
19F	1464	1	4	154-like	.	.	.	.	K	.	.	.	Q	V	.	T	N	.	N	.	.	A	.	T	T	S	S	Y	F	.	.	T	.	T	G	L	.	S	S	K	S	L	T	N	S	V	K	E	.
19F	12444	2	4	112-like	.	.	.	.	K	.	.	.	Q	V	L	.	.	L	N	.	.	G	.	T	S	S	S	Y	F	.	.	T	.	T	G	L	.	S	A	K	S	L	T	N	S	V	.	.	E
19F	new5	0.5	2	100-like	.	.	.	.	.	V	L	.	Q	V	L	.	.	L	N	.	.	G	.	T	S	S	S	Y	F	.	.	T	.	T	G	L	.	S	A	K	S	L	T	N	S	V	.	.	E
19F	new6	1	2	112-like-2	.	.	.	.	K	.	.	.	Q	V	L	.	.	L	N	.	.	G	.	T	S	S	S	Y	F	.	.	T	.	T	G	L	.	S	A	K	S	L	T	N	S	V	.	.	E
19A	7122	1	2	16	.	.	.	.	.	V	L	.	Q	V	L	.	.	L	N	.	.	A	.	T	T	S	S	Y	F	.	.	T	.	T	G	L	.	S	S	K	S	L	T	N	S	V	K	E	.
19A	320	1	4	16	.	.	.	.	.	V	L	.	Q	V	L	.	.	L	N	.	.	A	.	T	T	S	S	Y	F	.	.	T	.	T	G	L	.	S	S	K	S	L	T	N	S	V	K	E	.
19A	320	0.5	4	16-like	.	.	.	.	.	V	L	.	Q	V	L	.	.	L	N	.	.	A	.	T	T	S	S	Y	F	.	.	T	.	T	G	L	.	S	S	K	S	L	.	N	S	V	K	E	.
19A	320	1	2	16-like-2	.	.	.	.	.	V	L	.	Q	V	L	.	.	L	N	.	.	A	.	T	S	S	S	Y	F	.	.	T	.	T	G	L	.	S	A	K	S	L	T	N	S	V	K	E	.
15C	83	1	2	18	.	.	.	.	.	V	L	.	Q	V	L	.	.	L	N	.	.	A	.	T	T	S	S	Y	F	.	.	T	D	T	G	L	.	S	S	K	S	L	T	N	S	V	.	.	E
15B	83	1	2	18	.	.	.	.	.	V	L	.	Q	V	L	.	.	L	N	.	.	A	.	T	T	S	S	Y	F	.	.	T	D	T	G	L	.	S	S	K	S	L	T	N	S	V	.	.	E
15A	63	0.5	1	18	.	.	.	.	.	V	L	.	Q	V	L	.	.	L	N	.	.	A	.	T	T	S	S	Y	F	.	.	T	D	T	G	L	.	S	S	K	S	L	T	N	S	V	.	.	E
15A	63	0.5	1	43	.	.	.	.	.	.	.	.	Q	V	.	T	.	L	N	.	.	A	.	T	T	S	S	Y	F	.	.	T	.	T	G	L	.	S	S	K	S	L	T	N	S	V	.	.	E
15A	63	1	4	43-like	.	.	.	.	.	.	.	.	Q	V	.	T	.	L	N	.	.	A	.	T	S	S	S	Y	F	.	.	T	.	T	G	L	.	S	A	K	S	L	T	N	S	V	.	.	E
14	new4	0.5	2	18	.	.	.	.	.	V	L	.	Q	V	L	.	.	L	N	.	.	A	.	T	T	S	S	Y	F	.	.	T	D	T	G	L	.	S	S	K	S	L	T	N	S	V	.	.	E
14	new3	0.5	2	143-like	.	.	.	.	.	.	.	.	Q	V	L	.	.	L	N	.	.	A	.	T	T	S	S	Y	F	.	.	T	D	T	G	L	.	S	S	.	S	L	T	N	S	V	.	.	E
14	new1	0.5	2	143-like	.	.	.	.	.	.	.	.	Q	V	L	.	.	L	N	.	.	A	.	T	T	S	S	Y	F	.	.	T	D	T	G	L	.	S	S	.	S	L	T	N	S	V	.	.	E
14	876	0.5	1	143-like	.	.	.	.	.	.	.	.	Q	V	L	.	.	L	N	.	.	A	.	T	T	S	S	Y	F	.	.	T	D	T	G	L	.	S	S	.	S	L	T	N	S	V	.	.	E
14	876	0.5	2	18	.	.	.	.	.	V	L	.	Q	V	L	.	.	L	N	.	.	A	.	T	T	S	S	Y	F	.	.	T	D	T	G	L	.	S	S	K	S	L	T	N	S	V	.	.	E
14	83	0.5	2	18	.	.	.	.	.	V	L	.	Q	V	L	.	.	L	N	.	.	A	.	T	T	S	S	Y	F	.	.	T	D	T	G	L	.	S	S	K	S	L	T	N	S	V	.	.	E
14	83	0.5	1	143-like	.	.	.	.	.	.	.	.	Q	V	L	.	.	L	N	.	.	A	.	T	T	S	S	Y	F	.	.	T	D	T	G	L	.	S	S	.	S	L	T	N	S	V	.	.	E
14	63	0.5	2	43	.	.	.	.	.	.	.	.	Q	V	.	T	.	L	N	.	.	A	.	T	T	S	S	Y	F	.	.	T	.	T	G	L	.	S	S	K	S	L	T	N	S	V	.	.	E
14	2652	0.5	1	7	.	.	.	.	.	V	L	.	Q	V	L	.	.	L	N	.	.	A	.	T	T	S	S	Y	F	.	.	T	.	T	G	L	.	S	S	K	S	L	T	N	S	V	.	.	E
14	2652	0.5	2	18	.	.	.	.	.	V	L	.	Q	V	L	.	.	L	N	.	.	A	.	T	T	S	S	Y	F	.	.	T	D	T	G	L	.	S	S	K	S	L	T	N	S	V	.	.	E
12	9395	0.5	1	7	.	.	L	T	.	V	L	.	Q	V	L	.	.	L	N	.	.	A	.	T	T	S	S	Y	F	.	.	T	.	T	G	L	.	S	S	K	S	L	T	N	S	V	.	.	E
12	12446	0.5	0.5	7	.	.	L	T	.	V	L	.	Q	V	L	.	.	L	N	.	.	A	.	T	T	S	S	Y	F	.	.	T	.	T	G	L	.	S	S	K	S	L	T	N	S	V	.	.	E
[truncated: 15 more columns]
